# Supplementary material for: Serum Calprotectin a Potential Biomarker in Juvenile Idiopathic Arthritis: A Meta-Analysis
Source: J Clin Med. 2021 Oct 22;10(21):4861. doi: 10.3390/jcm10214861 (PMC8584429; doi:10.3390/jcm10214861)
Supplement: Supplementary file 1 [file jcm-10-04861-s001.zip]

Archive with 1 entries (1 files):
- jcm-1419468-supplementary.pdf
